# Supplementary material for: Comparative Analysis of Microbial Communities in Each Developmental Stage of Dermacentor nuttalli in Two Regions in Inner Mongolia, China
Source: Biology (Basel). 2025 May 27;14(6):613. doi: 10.3390/biology14060613 (PMC12189743; doi:10.3390/biology14060613)
Supplement: Supplementary file 1 [file biology-14-00613-s001.zip]

Archive with 1 entries (1 files):
- biology-3618930-supplementary.pdf
